# Supplementary material for: HCV Activates Somatic L1 Retrotransposition—A Potential Hepatocarcinogenesis Pathway
Source: Cancers (Basel). 2021 Oct 11;13(20):5079. doi: 10.3390/cancers13205079 (PMC8533982; doi:10.3390/cancers13205079)
Supplement: Supplementary file 1 [file cancers-13-05079-s001.zip]

Archive with 2 entries (2 files):
- cancers-1366777-figures-high resolution.pdf
- cancers-1366777-supp-final.pdf
